# Supplementary material for: Extending the clinical spectrum of X-linked Tonne-Kalscheuer syndrome (TOKAS): new insights from the fetal perspective
Source: J Med Genet. 2024 Jun 7;61(9):824–32. doi: 10.1136/jmg-2024-109854 (PMC11420740; doi:10.1136/jmg-2024-109854)
Supplement: Supplementary data [file jmg-2024-109854supp002.xlsx]

## Sheet: SUP TABLE 1
Referent	RENNES UMC					MARSEILLE UMC	PARIS UMC	ROUEN UMC	LIMOGES UMC		GRENOBLE UMC	Bustos et al. 2021	Frints et al. 2018
Family number	Family 1					Family 2	Family 3	Family 4	Family 5		Family 6	Family 7	Family 8	Family 9	Family 12				TOTAL
Patient number	P1	P2	P3	P4	P5	P6	P7	P8	P9	P10	P11	P12	P13 (E.IV.3)	P14 (G.IV.2)	P15 (I.III.2)	P16(I.III.4)	P17(I.III.9)	P18 (I.III.11)	18 fetuses	(%)
RLIM variant:
Chromosomal localization GRCh38/hg38 (NC_000023.11)	g.74591484G>A					g.74591484G>A	g.74591484G>A	g.74594389C>A	g.74595847T>C		g.74591484G>A	g.74592053T>C	g.74591586A>G	g.74591523C>T	g.74591484G>A
Coding DNA c. (NM_016120.4)	c.1831C>T					c.1831C>T	c.1831C>T	c.170G>T	c.131A>G		c.1831C>T	c.1262A>G	c.1729T>C	c.1792G>A	c.1831C>T
Protein p.	p.(Arg611Cys)					p.(Arg611Cys)	p.(Arg611Cys)	p.(Gly57Val)	p.(Tyr44Cys)		p.(Arg611Cys)	p.(Tyr421Cys)	p.(Tyr577His)	p.(Asp598Asn)	p.(Arg611Cys)
Inheritance	hemizygous, maternally inherited					hemizygous, maternally inherited	hemizygous, maternally inherited	hemizygous, maternally inherited	hemizygous, maternally inherited		hemizygous, maternally inherited	hemizygous, maternally inherited	hemizygous, maternally inherited	hemizygous, maternally inherited	hemizygous, maternally inherited
Diagnostic method	n.a	n.a	n.a	n.a	exome	exome	exome	exome	exome		exome	exome	genome	exome	genome
Sanger validation	n.a	n.a	n.a	n.a	yes	yes	yes	yes	yes		yes	yes	n.a	n.a	n.a
ACMG* classification	n.a	n.a	n.a	n.a	5	5	5	4	4		5	4	5	5	5
Clinical features :
First Antenatal Sign	17 GW	12 GW	24 GW	19 GW	22 GW	23 GW	12 GW	22 GW	18 GW	22 GW	12 GW	36 GW	n.a	n.a	n.a	n.a	n.a	n.a	12 - 36 GW
IUGR	0	1	1	0	0	0	1	1	1	0	0	1	0	0	1	0	0	0	7	38.8889
Microcephaly	0	n.a	n.a	0	0	0	1	0	1	0	1	1	n.a	n.a	n.a	n.a	n.a	n.a	4	40
Hydramnios	0	0	1	0	0	0	0	0	0	0	0	1	0	0	0	0	0	0	2	11.1111
Thick neck	0	0	1	0	1	0	1	0	0	0	1	0	0	0	0	0	0	0	4	22.2222
CDH	0	1	1	1	0	1	1	1	1	1	1	1	1	1	1	1	1	1	16	88.8889
DSD	1	1	1	1	1	1	0	1	1	1	0	1	1	1	1	0	0	0	13	72.2222
Abnormal Facial Gestalt	1	1	1	1	0	1	1	1	1	1	0	1	0	0	1	0	1	1	13	72.2222
Fibrochondromas	0	0	0	0	0	1	1	0	0	0	0	0	0	0	0	0	0	0	2	11.1111
Hands abnormalities	1	0	1	0	0	1	1	0	1	0	0	1	0	0	1	0	1	0	8	44.4444
Nail hypoplasia	0	0	0	0	0	1	1	0	0	0	0	1	0	0	1	0	1	0	5	27.7778
Broad thumbs	1	0	0	0	0	0	1	0	1	0	0	0	0	0	0	0	0	0	3	16.6667
Single palmar crease	1	0	1	0	0	0	0	0	0	0	0	0	0	0	0	0	0	0	2	11.1111
Brachytelephalangia	1	0	0	0	0	0	1	0	0	0	0	1	0	0	0	0	0	0	3	16.6667
Feet abnormalities	1	1	1	0	1	0	1	0	1	0	0	1	0	0	1	0	1	0	9	50
Syndactylies	1	0	1	0	1	0	1	0	1	0	0	1	0	0	1	0	1	0	8	44.4444
Nail hypoplasia	0	0	0	0	0	0	0	0	0	0	0	1	0	0	1	0	1	0	3	16.6667
Broad halluces	1	0	0	0	0	0	1	0	0	1	0	0	0	0	0	0	0	0	3	16.6667
Polydactylies	1	1	0	0	0	0	0	0	0	0	0	0	0	0	0	0	0	0	2	11.1111
CNS malformations	0	0	0	0	1	0	0	0	0	0	1	0	0	0	0	0	0	0	2	11.1111
Short corpus callosum	0	0	0	0	1	0	0	0	0	0	0	0	0	0	0	0	0	0	1	5.55556
Cerebellar hypotrophy	0	0	0	0	0	0	0	0	0	0	1	0	0	0	0	0	0	0	1	5.55556
Brainstem hypotrophy	0	0	0	0	0	0	0	0	0	0	1	0	0	0	0	0	0	0	1	5.55556
HPNV	0	0	0	0	0	0	0	0	0	0	0	0	0	0	0	0	0	0	0	0
Heart defects	0	0	0	0	1	1	1	0	0	0	1	0	0	0	0	0	0	0	4	22.2222
ASD, VSD	0	0	0	0	1	1	0	0	0	0	0	0	0	0	0	0	0	0	2	11.1111
Aortic bicuspidity	0	0	0	0	1	0	1	0	0	0	0	0	0	0	0	0	0	0	2	11.1111
Left SVC	0	0	0	0	0	0	0	0	0	0	1	0	0	0	0	0	0	0	1	5.55556
Large vessel malformations	1	0	0	0	0	0	1	0	0	0	0	1	0	0	0	0	0	0	3	16.6667
Renal malformations	1	0	0	0	0	1	0	0	0	1	0	0	0	0	0	0	0	0	3	16.6667
Digestive malformations	1	0	0	0	0	1	1	1	0	1	0	1	0	0	0	0	0	0	6	33.3333
Polysplenia	0	0	0	0	0	0	1	0	0	1	0	1	0	0	0	0	0	0	3	16.6667
Intestinal malrotation	0	0	0	0	0	0	0	0	0	0	0	0	0	0	0	0	1	0	1	5.55556
Persistent omphalo mesenteric duct	0	0	0	0	0	0	0	1	0	0	0	0	0	0	0	0	0	0	1	5.55556
Meckel's diverticulum	0	0	0	0	0	1	0	0	0	0	0	0	0	0	0	0	0	0	1	5.55556
Common mesentery	1	0	0	0	0	0	0	0	0	0	0	0	0	0	0	0	0	0	1	5.55556
Omphalocele	0	0	0	0	0	0	0	0	0	0	0	0	0	0	0	0	1	1	2	11.1111
Other	0	0	0	Gonadal dysgenesis	Olfactory bulbs abnormalities	Abnormal pulmonary lobulation	0	0	13 pairs of ribs	0	0	0	0	0	0	0	0	0
* American College of Medical Genetics and Genomics guidelines (PMID: 25741868)

## Sheet: SUP TABLE 2
Referent	BORDEAUX UMC
Family number	Family S1
Patient number	Patient S1
RLIM variant:
Chromosomal localization g. (GRCh38/hg38)	chrX-74592927-G-T
Coding DNA c. (NM_016120.4)	c.388C>A
Protein p.	p.(Pro130Thr)
Inheritance	hemizygous, maternally inherited
Diagnostic method	exome
Sanger validation	yes
ACMG* classification	3
Clinical features :
First Antenatal Sign	22 GW
IUGR	0
Microcephaly	0
Hydramnios	0
Thick neck	0
CDH	0
DSD	0
Abnormal Facial Shape	1
Fibrochondromas	0
Hands abnormalities	1
Nail hypoplasia	0
Broad thumbs	0
Single palmar crease	0
Brachytelephalangia	0
Feet abnormalities	0
Syndactylies	0
Nail hypoplasia	0
Broad halluces	0
Polydactylies	0
CNS malformations	1
Short corpus callosum	1
Cerebellar hypotrophy	1
Brainstem hypotrophy	0
HPNV	1
Heart defects	0
ASD, VSD	0
Aortic bicuspidity	0
Left SVC	0
Large vessel malformations	0
Renal malformations	0
Digestive malformations	0
Polysplenia	0
Intestinal malrotation	0
Persistent omphalo mesenteric duct	0
Meckel's diverticulum	0
Common mesentery	0
Omphalocele	0
Other	Ventriculomegaly, PVNH, Hypotrophic Cerebellum, Short Thick Corpus Callosum
* American College of Medical Genetics and Genomics guidelines (PMID: 25741868)
